# Supplementary material for: ER Stress-Perturbed Intracellular Protein O-GlcNAcylation Aggravates Podocyte Injury in Diabetes Nephropathy
Source: Int J Mol Sci. 2023 Dec 18;24(24):17603. doi: 10.3390/ijms242417603 (PMC10743520; doi:10.3390/ijms242417603)
Supplement: Supplementary file 1 [file ijms-24-17603-s001.zip]

Archive with 1 entries (1 files):
- ijms-2717023-supplementary.pdf
